# Supplementary material for: Cathelicidin-HG Alleviates Sepsis-Induced Platelet Dysfunction by Inhibiting GPVI-Mediated Platelet Activation
Source: Research (Wash D C). 2024 Jun 5;7:0381. doi: 10.34133/research.0381 (PMC11151873; doi:10.34133/research.0381)
Supplement: Supplementary 1 — Figs. S1 to S13 [file research.0381.f1.zip]

Archive with 14 entries (14 files):
- FigS1.tif
- FigS10.tif
- FigS11.tif
- FigS12.tif
- FigS13.tif
- FigS2.tif
- FigS3.tif
- FigS4.tif
- FigS5.tif
- FigS6.tif
- FigS7.tif
- FigS8.tif
- FigS9.tif
- Supplementary Materials Legends.docx
